# Supplementary material for: Bax assembles into large ring‐like structures remodeling the mitochondrial outer membrane in apoptosis
Source: EMBO J. 2016 Jan 18;35(4):402–13. doi: 10.15252/embj.201592789 (PMC4755111; doi:10.15252/embj.201592789)
Supplement: Supplementary file 3 — Source Data for Figure 1 [file EMBJ-35-402-s002.zip]

Archive with 5 entries (4 files):
- Source Data Fig 1/SourceData_Fig.1_A.lif
- Source Data Fig 1/SourceData_Fig.1_B+C.msr
- Source Data Fig 1/SourceData_Fig.1_D.msr
- Source Data Fig 1/SourceData_Fig.1_E.msr
- Source Data Fig 1/
