# Supplementary material for: Bax assembles into large ring‐like structures remodeling the mitochondrial outer membrane in apoptosis
Source: EMBO J. 2016 Jan 18;35(4):402–13. doi: 10.15252/embj.201592789 (PMC4755111; doi:10.15252/embj.201592789)
Supplement: Supplementary file 5 — Source Data for Figure 3 [file EMBJ-35-402-s004.zip]

Archive with 1 entries (1 files):
- embj201592789-sup-0004-SDataFig3.msr
