# Supplementary material for: Bax assembles into large ring‐like structures remodeling the mitochondrial outer membrane in apoptosis
Source: EMBO J. 2016 Jan 18;35(4):402–13. doi: 10.15252/embj.201592789 (PMC4755111; doi:10.15252/embj.201592789)
Supplement: Supplementary file 6 — Source Data for Figure 4 [file EMBJ-35-402-s005.zip]

Archive with 3 entries (2 files):
- Source Data Fig 4/SourceData_Fig.4_A.lif
- Source Data Fig 4/SourceData_Fig.4_B.msr
- Source Data Fig 4/
